# Supplementary material for: Professional Quality of Life Among Civilian Dentists During Military Conflicts: A Survey Study
Source: Healthcare (Basel). 2025 Aug 29;13(17):2155. doi: 10.3390/healthcare13172155 (PMC12428038; doi:10.3390/healthcare13172155)
Supplement: Supplementary file 1 [file healthcare-13-02155-s001.zip]

Archive with 1 entries (1 files):
- healthcare-3795605-supplementary.pdf
